# Supplementary material for: Leadless Pacing: Current Status and Ongoing Developments
Source: Micromachines (Basel). 2025 Jan 14;16(1):89. doi: 10.3390/mi16010089 (PMC11767621; doi:10.3390/mi16010089)
Supplement: Supplementary file 1 [file micromachines-16-00089-s001.zip]

Archive with 1 entries (1 files):
- micromachines-3152823-supplementary.pdf
